# Supplementary material for: Ultrasensitive and Selective Fluorescent Sensor for 5-Hydroxymethylfurfural Based on a Molecularly Imprinted Polymeric Nanocomposite
Source: Polymers (Basel). 2025 Oct 20;17(20):2799. doi: 10.3390/polym17202799 (PMC12567061; doi:10.3390/polym17202799)
Supplement: Supplementary file 1 [file polymers-17-02799-s001.zip]

Archive with 1 entries (1 files):
- polymers-3896987-supplementary.pdf
